# Supplementary material for: Flexible time-restricted eating combined with exercise in a free-living setting for middle-aged women with overweight/obesity: a randomized controlled trial
Source: Nat Commun. 2025 Nov 27;16:10659. doi: 10.1038/s41467-025-65678-z (PMC12660762; doi:10.1038/s41467-025-65678-z)
Supplement: Supplementary file 4 — Source data [file 41467_2025_65678_MOESM4_ESM.xlsx]

## Sheet: Fat mass % change
flexTRE	EX	flexTRE+EX	CON
-16.7331	-9.66184	-24.7126	-5.26316
-12.0755	-7.54717	-21.4058	-5.24194
-11.5079	-7.18232	-19.4357	-3.60825
-10.7477	-6.61765	-16.9811	-3.58423
-9.09091	-6.50407	-15.2	-1.41643
-8.60215	-6.04982	-14.0426	-1.38889
-7.62712	-5.81717	-12.7208	-0.95847
-7.62712	-5.36398	-12.6294	-0.68259
-7.26644	-5.28455	-12.1457	-0.26954
-6.21762	-5.02283	-10.989	0
-5.47945	-4.41767	-10.7955	0
-5.14019	-4.329	-10.7759	0
-4.54545	-3.34728	-10.1695	0.434783
-3.82653	-3.0837	-9.50413	0.892857
-2.6455	-2.85714	-8.10811	1.7094
-2.457	-2.55102	-7.2	1.94552
-2.31884	-1.97628	-6.70103	2.20386
-1.74672	-1.92308	-6.57277	2.59542
-1.6129	-1.66205	-5.76132	2.97398
-0.70671	-0.97561	-5.6338	3.00752
1.38249	-0.25126	-5.10204	3.01724
1.88679	0	-4.80349	4.74138
2.32558	1.71233	-2.0202	4.91803
11.9497	5.74713	-1.30435	5.85774
		-1.1236	5.88235

## Sheet: Body mass % change
flexTRE	EX	flexTRE+EX	CON
-6.01173	-3.33333	-10.5053	-1.57593
-5.05181	-3.18379	-8.77797	-1.09739
-4.9062	-3.16901	-7.68049	-1.0296
-3.66032	-3.16742	-7.17029	-0.89955
-3.57143	-3.16369	-6.79739	-0.16234
-3.37942	-2.79938	-6.20783	0
-3.04709	-2.76968	-5.70265	0
-2.74637	-2.75387	-5.41728	0
-2.65625	-2.37037	-5.31915	0
-2.17755	-2.11382	-5.04348	0
-2.07668	-1.81518	-4.99195	0
-1.84332	-1.62482	-4.43131	0.149477
-1.76282	-1.19581	-4.30108	0.295421
-1.70109	-1.05263	-4.13081	0.311526
-1.55131	-0.9828	-3.63881	0.670017
-1.51261	-0.8547	-3.30709	0.69735
-1.44718	-0.83472	-3.25581	0.875657
-1.33333	-0.67659	-3.10881	1.01892
-1.25589	-0.44776	-2.34506	1.16788
-0.76628	-0.14993	-1.97269	1.50177
-0.55172	0	-1.9174	1.53846
-0.29499	0.689655	-1.78282	1.60116
-0.12547	0.713267	-0.95694	1.62003
0.318979	1.78571	-0.52083	2.35849
		0.138313	4.28571
